# Supplementary material for: Screening TLR4 Binding Peptide from Naja atra Venom Glands Based on Phage Display
Source: Toxins (Basel). 2024 Feb 24;16(3):113. doi: 10.3390/toxins16030113 (PMC10976260; doi:10.3390/toxins16030113)
Supplement: Supplementary file 1 [file toxins-16-00113-s001.zip]

Archive with 6 entries (6 files):
- Supplemental file S1.seq
- Supplemental file S2.zip
- Supplemental file S3.pdf
- Supplemental file S4.xlsx
- Supplemental file S5.zip
- Supplemental file S6.pdf
