# Supplementary material for: Screening TLR4 Binding Peptide from Naja atra Venom Glands Based on Phage Display
Source: Toxins (Basel). 2024 Feb 24;16(3):113. doi: 10.3390/toxins16030113 (PMC10976260; doi:10.3390/toxins16030113)
Supplement: Supplementary file 1 [file toxins-16-00113-s001.zip › Supplemental file S1.seq]

>TY-29_TSS20221231-028-07340
GCTGTCGTTTTCCAGTCAGGTGTGATGCTCGGGGATCCGAATTAATTCGGGCAGGCATATGTACCATAGCTTGTACTTGAAAGTAAAAGGTAATGTGTTCAAGAACAAGCGCATTCTGATGGAGCACATCCATAAACTGAAGGCAGATAAGGCTCGCAAGAAGCTTGCGGCCGCACTCGAGTAACTAGTTAACCCCTTGGGGCCTCTAAACGGGCTTTGAGGGGTTA
