# Supplementary material for: Screening TLR4 Binding Peptide from Naja atra Venom Glands Based on Phage Display
Source: Toxins (Basel). 2024 Feb 24;16(3):113. doi: 10.3390/toxins16030113 (PMC10976260; doi:10.3390/toxins16030113)
Supplement: Supplementary file 1 [file toxins-16-00113-s001.zip › Supplemental file S4.xlsx]

## Sheet: Sheet1
	Fomc-aa list added by synthetic NA39
	Number	Amino acid name	Addition of Fomc-amino acids	Fomc-amino acids MW
	1	N-Asn	Fmoc-Asn(Trt)-OH	596.7
	2	S-Ser	Fmoc-Ser(tBu)-OH	383.4
	3	G-Gly	Fmoc-Gly-OH	297.3
	4	R-Arg	Fmoc-Arg(pbf)-OH	648.7
	5	H-His	Fmoc-His(Trt)-OH	619.7
	6	M-Met	Fmoc-Met-OH	371.5
	7	Y-Tyr	Fmoc-Thr(tBu)-OH	397.5
	8	H-His	Fmoc-His(Trt)-OH	619.7
	9	S-Ser	Fmoc-Ser(tBu)-OH	383.4
	10	L-Leu	Fmoc-Leu-OH	353.4
	11	Y-Tyr	Fmoc-Thr(tBu)-OH	397.5
	12	L-Leu	Fmoc-Leu-OH	353.4
	13	K-Lys	Fmoc-Lys(Boc)-OH	468.6
	14	V-Val	Fmoc-Val-OH	339.4
	15	K-Lys	Fmoc-Lys(Boc)-OH	468.6
	16	G-Gly	Fmoc-Gly-OH	297.3
	17	N-Asn	Fmoc-Asn(Trt)-OH	596.7
	18	V-Val	Fmoc-Val-OH	339.4
	19	F-Phe	Fmoc-Phe-OH	387
	20	K-Lys	Fmoc-Lys(Boc)-OH	468.6
	21	N-Asn	Fmoc-Asn(Trt)-OH	596.7
	22	K-Lys	Fmoc-Lys(Boc)-OH	468.6
	23	R-Arg	Fmoc-Arg(pbf)-OH	648.7
	24	I-Ile	Fmoc-Ile-OH	353.4
	25	L-Leu	Fmoc-Leu-OH	353.4
	26	M-Met	Fmoc-Met-OH	371.5
	27	E-Glu	Fmoc-Glu(otBU)-OH	425.5
	28	H-His	Fmoc-His(Trt)-OH	619.7
	29	I-Ile	Fmoc-Ile-OH	353.4
	30	H-His	Fmoc-His(Trt)-OH	619.7
	31	K-Lys	Fmoc-Lys(Boc)-OH	468.6
	32	L-Leu	Fmoc-Leu-OH	353.4
	33	K-Lys	Fmoc-Lys(Boc)-OH	468.6
	34	A-Ala	Fmoc-Ala-OH	311.3
	35	D-Asp	Fmoc-Asp(otBU)-OH	411.5
	36	K-Lys	Fmoc-Lys(Boc)-OH	468.6
	37	A-Ala	Fmoc-Ala-OH	311.3
	38	R-Arg	Fmoc-Arg(pbf)-OH	648.7
	39	K-Lys	Fmoc-Lys(Boc)-OH	468.6
